# Supplementary material for: In Vitro Fermentation of Edible Mushrooms: Effects on Faecal Microbiota Characteristics of Autistic and Neurotypical Children
Source: Microorganisms. 2023 Feb 6;11(2):414. doi: 10.3390/microorganisms11020414 (PMC9959845; doi:10.3390/microorganisms11020414)
Supplement: Supplementary file 1 [file microorganisms-11-00414-s001.zip]

Archive with 1 entries (1 files):
- microorganisms-2189672-supplementary.pdf
